# Supplementary material for: Toward water-smart cereal production: a narrative review of agronomic, genetic, and digital innovations for water productivity and climate resilience
Source: Front Plant Sci. 2026 May 15;17:1826562. doi: 10.3389/fpls.2026.1826562 (PMC13220282; doi:10.3389/fpls.2026.1826562)
Supplement: Supplementary file 1 [file Table1.xlsx]

## Sheet: Revision Notes
Supplementary Table S1
Item	Description
Purpose	This supplementary file inventories the 110 references synthesised in the narrative review and tabulates their distribution by thematic domain, primary crop, geographic region, and study type. The present version reflects revisions made in response to reviewer feedback.
Revisions in response to reviewers	R1.2 / R2.4 / R2.M1 — Added a PRISMA-inspired study-selection flow (Figure 1 of the main manuscript) describing identification, screening, eligibility, and inclusion stages with explicit exclusion reasons. R2.M6 — Expanded coverage of sorghum, pearl millet, finger millet, and sub-Saharan African smallholder systems; the remaining imbalance (wheat and rice ~45% of crop-specific entries; Asia stron…
Quality appraisal	Each reference was qualitatively appraised on four dimensions — study design, external validity, reporting transparency, and risk of bias — and assigned a tier (High / Moderate / Exploratory). Quantitative ranges cited in the manuscript are drawn predominantly from high-tier sources (meta-analyses and multi-location field experiments). See the "Full Reference List" sheet for the tier assignments …
Interpretation of distributional patterns	Conclusions on deficit irrigation and soil-moisture conservation are most robustly supported for wheat and rice in Asia. Conclusions for finger millet, barley, and rainfed smallholder systems in sub-Saharan Africa are tentative and flag a priority research gap. Evidence for digital agriculture relies more heavily on narrative reviews and proof-of-concept studies than on cereal-specific multi-site…
Contact	mohamed.sellami@isafom.cnr.it (corresponding author)

## Sheet: Full Reference List
Supplementary Table S1 – Structured Inventory of Reviewed Literature: Classification of 110 References by Thematic Focus, Crop System, Geographic Context, and Evidence Type
Note: Thematic domain reflects the primary section in which each reference is cited. References cited across multiple sections are assigned to the domain where they make the most substantive contribution.
Ref #	Short Reference	Thematic Domain	Primary Crop	Geographic Region	Study Type	Quality tier (revision)
▌ Deficit Irrigation (20 references)
6	Kumar & Rajitha (2019)	Deficit Irrigation	Rice	Asia	Narrative review	Moderate
7	LaHue et al. (2016)	Deficit Irrigation	Rice	Asia	Multi-location field experiment	High
25	Bouman et al. (2005)	Deficit Irrigation	Rice	Asia	Multi-location field experiment	High
27	Bouman & Tuong (2001)	Deficit Irrigation	Rice	Asia	Narrative review	Moderate
38	Fereres & Soriano (2007)	Deficit Irrigation	Multi-crop/Cereal-general	Mediterranean/Middle East	Narrative review	Moderate
39	Steduto et al. (2009)	Deficit Irrigation	Multi-crop/Cereal-general	Global/Multi-region	Crop model simulation	Moderate
40	Yu et al. (2020)	Deficit Irrigation	Wheat	Global/Multi-region	Meta-analysis/Systematic review	High
42	Yang & Zhang (2010)	Deficit Irrigation	Rice	Asia	Narrative review	Moderate
43	Daryanto et al. (2016)	Deficit Irrigation	Maize	Global/Multi-region	Meta-analysis/Systematic review	High
44	Lampayan et al. (2015)	Deficit Irrigation	Rice	Asia	Multi-location field experiment	High
45	Carrijo et al. (2017)	Deficit Irrigation	Rice	Global/Multi-region	Meta-analysis/Systematic review	High
46	Cheng et al. (2021)	Deficit Irrigation	Multi-crop/Cereal-general	Global/Multi-region	Meta-analysis/Systematic review	High
47	Geerts & Raes (2009)	Deficit Irrigation	Multi-crop/Cereal-general	Global/Multi-region	Narrative review	Moderate
48	Ren et al. (2022)	Deficit Irrigation	Wheat	Asia	Crop model simulation	Moderate
49	Ren et al. (2017)	Deficit Irrigation	Maize	Asia	Multi-location field experiment	High
50	Bayisa et al. (2024)	Deficit Irrigation	Wheat	Sub-Saharan Africa	Multi-location field experiment	High
51	Samarah (2005)	Deficit Irrigation	Barley	Mediterranean/Middle East	Multi-location field experiment	High
52	Ashine et al. (2024)	Deficit Irrigation	Maize	Sub-Saharan Africa	Multi-location field experiment	High
53	Kang et al. (2000)	Deficit Irrigation	Maize	Asia	Multi-location field experiment	High
54	Sudhir-Yadav et al. (2011)	Deficit Irrigation	Rice	Asia	Multi-location field experiment	High
▌ Soil Moisture Conservation (14 references)
55	Allen et al. (1998) FAO-56	Soil Moisture Conservation	Multi-crop/Cereal-general	Global/Multi-region	Technical report	Moderate
56	Kader et al. (2017)	Soil Moisture Conservation	Multi-crop/Cereal-general	Global/Multi-region	Narrative review	Moderate
57	Qin et al. (2015)	Soil Moisture Conservation	Maize	Global/Multi-region	Meta-analysis/Systematic review	High
58	Mulumba & Lal (2008)	Soil Moisture Conservation	Multi-crop/Cereal-general	OECD temperate	Multi-location field experiment	High
59	Bu et al. (2013)	Soil Moisture Conservation	Maize	Asia	Multi-location field experiment	High
60	Sintim & Flury (2017)	Soil Moisture Conservation	Multi-crop/Cereal-general	OECD temperate	Narrative review	Moderate
61	Chai et al. (2022)	Soil Moisture Conservation	Wheat	Asia	Multi-location field experiment	High
62	IAEA (2005) – TECDOC-1468	Soil Moisture Conservation	Multi-crop/Cereal-general	Global/Multi-region	Technical report	Moderate
63	Kassam et al. (2018)	Soil Moisture Conservation	Multi-crop/Cereal-general	Global/Multi-region	Narrative review	Moderate
64	Blanco-Canqui & Ruis (2018)	Soil Moisture Conservation	Multi-crop/Cereal-general	Global/Multi-region	Narrative review	Moderate
65	Palm et al. (2014)	Soil Moisture Conservation	Multi-crop/Cereal-general	Global/Multi-region	Narrative review	Moderate
66	Erenstein & Laxmi (2008)	Soil Moisture Conservation	Rice	Asia	Narrative review	Moderate
67	Blanco-Canqui et al. (2015)	Soil Moisture Conservation	Multi-crop/Cereal-general	OECD temperate	Narrative review	Moderate
68	Dabney et al. (2001)	Soil Moisture Conservation	Multi-crop/Cereal-general	OECD temperate	Narrative review	Moderate
▌ Drought-Resilient Varieties (13 references)
41	Borrell et al. (2014)	Drought-Resilient Varieties	Sorghum	Sub-Saharan Africa	Multi-location field experiment	High
69	Passioura (1977)	Drought-Resilient Varieties	Wheat	OECD temperate	Narrative review	Moderate
70	Richards (2006)	Drought-Resilient Varieties	Multi-crop/Cereal-general	OECD temperate	Narrative review	Moderate
71	Turner (2004)	Drought-Resilient Varieties	Multi-crop/Cereal-general	OECD temperate	Narrative review	Moderate
72	Rosenow et al. (1983)	Drought-Resilient Varieties	Sorghum	OECD temperate	Multi-location field experiment	High
73	Rai et al. (2008)	Drought-Resilient Varieties	Pearl millet	Sub-Saharan Africa	Narrative review	Moderate
74	Singh et al. (2025)	Drought-Resilient Varieties	Wheat	Global/Multi-region	Narrative review	Moderate
75	Sehgal et al. (2023)	Drought-Resilient Varieties	Wheat	Global/Multi-region	Narrative review	Moderate
76	Zaidi et al. (2020)	Drought-Resilient Varieties	Multi-crop/Cereal-general	Global/Multi-region	Narrative review	Moderate
77	Xu et al. (1996)	Drought-Resilient Varieties	Rice	Asia	Multi-location field experiment	High
78	Luo (2010)	Drought-Resilient Varieties	Rice	Asia	Narrative review	Moderate
106	Chenu et al. (2018)	Drought-Resilient Varieties	Multi-crop/Cereal-general	OECD temperate	Crop model simulation	Moderate
107	Sellami et al. (2024)	Drought-Resilient Varieties	Wheat	Mediterranean/Middle East	Multi-location field experiment	High
▌ Precision Agric. & Digital (20 references)
15	Ali et al. (2025) – smart irrigation	Precision Agric. & Digital	Multi-crop/Cereal-general	Global/Multi-region	Narrative review	Moderate
34	Usman et al. (2014)	Precision Agric. & Digital	Rice	Asia	Multi-location field experiment	High
79	Weiss et al. (2020)	Precision Agric. & Digital	Multi-crop/Cereal-general	Global/Multi-region	Meta-analysis/Systematic review	High
80	Hassanpour et al. (2020)	Precision Agric. & Digital	Maize	Asia	Multi-location field experiment	High
81	Ma et al. (2022)	Precision Agric. & Digital	Multi-crop/Cereal-general	Global/Multi-region	Multi-location field experiment	High
82	Maes & Steppe (2019)	Precision Agric. & Digital	Multi-crop/Cereal-general	Global/Multi-region	Narrative review	Moderate
83	Gago et al. (2015)	Precision Agric. & Digital	Multi-crop/Cereal-general	Mediterranean/Middle East	Narrative review	Moderate
84	Hedley & Yule (2009)	Precision Agric. & Digital	Multi-crop/Cereal-general	OECD temperate	Multi-location field experiment	High
85	Bwambale et al. (2022)	Precision Agric. & Digital	Multi-crop/Cereal-general	Global/Multi-region	Narrative review	Moderate
86	Abdelmoneim et al. (2025)	Precision Agric. & Digital	Multi-crop/Cereal-general	Global/Multi-region	Meta-analysis/Systematic review	High
87	Li et al. (2020)	Precision Agric. & Digital	Multi-crop/Cereal-general	Global/Multi-region	Narrative review	Moderate
88	Navarro-Hellín et al. (2015)	Precision Agric. & Digital	Multi-crop/Cereal-general	Mediterranean/Middle East	Multi-location field experiment	High
89	Talavera et al. (2017)	Precision Agric. & Digital	Multi-crop/Cereal-general	Latin America	Narrative review	Moderate
90	Elijah et al. (2018)	Precision Agric. & Digital	Multi-crop/Cereal-general	Sub-Saharan Africa	Narrative review	Moderate
91	Ali et al. (2023)	Precision Agric. & Digital	Multi-crop/Cereal-general	Global/Multi-region	Narrative review	Moderate
92	Liakos et al. (2018)	Precision Agric. & Digital	Multi-crop/Cereal-general	Global/Multi-region	Narrative review	Moderate
93	Sharma et al. (2021)	Precision Agric. & Digital	Multi-crop/Cereal-general	Global/Multi-region	Narrative review	Moderate
94	Muhammed et al. (2024)	Precision Agric. & Digital	Multi-crop/Cereal-general	Global/Multi-region	Narrative review	Moderate
95	Wolfert et al. (2017)	Precision Agric. & Digital	Multi-crop/Cereal-general	Global/Multi-region	Narrative review	Moderate
96	Klerkx et al. (2019)	Precision Agric. & Digital	Multi-crop/Cereal-general	Global/Multi-region	Narrative review	Moderate
▌ Integrated Water Management (20 references)
8	IPCC (2023)	Integrated Water Management	Multi-crop/Cereal-general	Global/Multi-region	Technical report	Moderate
10	Tran et al. (2025)	Integrated Water Management	Multi-crop/Cereal-general	Global/Multi-region	Crop model simulation	Moderate
11	Abdul et al. (2025)	Integrated Water Management	Wheat	Asia	Crop model simulation	Moderate
14	Frimpong et al. (2023)	Integrated Water Management	Multi-crop/Cereal-general	Sub-Saharan Africa	Narrative review	Moderate
16	Muharomah et al. (2025)	Integrated Water Management	Multi-crop/Cereal-general	Global/Multi-region	Narrative review	Moderate
17	Jagermeyr et al. (2015)	Integrated Water Management	Multi-crop/Cereal-general	Global/Multi-region	Crop model simulation	Moderate
19	Kang et al. (2017)	Integrated Water Management	Multi-crop/Cereal-general	Asia	Narrative review	Moderate
36	Davis et al. (2018)	Integrated Water Management	Multi-crop/Cereal-general	Asia	Research article	Moderate
97	Rockström & Barron (2007)	Integrated Water Management	Multi-crop/Cereal-general	Sub-Saharan Africa	Narrative review	Moderate
98	Jagermeyr et al. (2017) Nat. Commun.	Integrated Water Management	Multi-crop/Cereal-general	Global/Multi-region	Crop model simulation	Moderate
99	Mueller et al. (2012)	Integrated Water Management	Multi-crop/Cereal-general	Global/Multi-region	Crop model simulation	Moderate
100	Minoli et al. (2022)	Integrated Water Management	Multi-crop/Cereal-general	Global/Multi-region	Crop model simulation	Moderate
101	Grafton et al. (2018)	Integrated Water Management	Multi-crop/Cereal-general	Global/Multi-region	Narrative review	Moderate
102	Jägermeyr et al. (2021) Nat. Food	Integrated Water Management	Maize	Global/Multi-region	Crop model simulation	Moderate
103	Asseng et al. (2014)	Integrated Water Management	Wheat	Global/Multi-region	Crop model simulation	Moderate
104	Ward & Pulido-Velazquez (2008)	Integrated Water Management	Multi-crop/Cereal-general	OECD temperate	Research article	Moderate
105	Rosa et al. (2020)	Integrated Water Management	Multi-crop/Cereal-general	Global/Multi-region	Crop model simulation	Moderate
108	Power (2010)	Integrated Water Management	Multi-crop/Cereal-general	Global/Multi-region	Narrative review	Moderate
109	Van de Fliert & Braun (2002)	Integrated Water Management	Multi-crop/Cereal-general	Global/Multi-region	Narrative review	Moderate
110	He & Rosa (2023)	Integrated Water Management	Multi-crop/Cereal-general	Global/Multi-region	Crop model simulation	Moderate
▌ Background & Methods (23 references)
1	FAO (2024) FAOSTAT	Background & Methods	Multi-crop/Cereal-general	Global/Multi-region	Technical report	Moderate
2	Shiferaw et al. (2013)	Background & Methods	Wheat	Global/Multi-region	Narrative review	Moderate
3	Ray et al. (2013)	Background & Methods	Multi-crop/Cereal-general	Global/Multi-region	Research article	Moderate
4	Mekonnen & Hoekstra (2011)	Background & Methods	Multi-crop/Cereal-general	Global/Multi-region	Crop model simulation	Moderate
5	Mialyk et al. (2024)	Background & Methods	Multi-crop/Cereal-general	Global/Multi-region	Crop model simulation	Moderate
9	Zhao et al. (2017)	Background & Methods	Multi-crop/Cereal-general	Global/Multi-region	Meta-analysis/Systematic review	High
12	Burek et al. (2016)	Background & Methods	Multi-crop/Cereal-general	Global/Multi-region	Technical report	Moderate
13	Kijne et al. (2003)	Background & Methods	Multi-crop/Cereal-general	Global/Multi-region	Technical report	Moderate
18	Yamini et al. (2025)	Background & Methods	Multi-crop/Cereal-general	Global/Multi-region	Narrative review	Moderate
20	Grant & Booth (2009)	Background & Methods	Multi-crop/Cereal-general	Global/Multi-region	Narrative review	Moderate
21	Ferrari (2015)	Background & Methods	Multi-crop/Cereal-general	Global/Multi-region	Narrative review	Moderate
22	Molden (2013)	Background & Methods	Multi-crop/Cereal-general	Global/Multi-region	Technical report	Moderate
23	Pautasso (2013)	Background & Methods	Multi-crop/Cereal-general	Global/Multi-region	Narrative review	Moderate
24	Greenhalgh et al. (2018)	Background & Methods	Multi-crop/Cereal-general	Global/Multi-region	Narrative review	Moderate
26	Rattalino Edreira et al. (2018)	Background & Methods	Maize	Global/Multi-region	Research article	Moderate
28	Sage (2004)	Background & Methods	Multi-crop/Cereal-general	Global/Multi-region	Narrative review	Moderate
29	Kingra et al. (2019)	Background & Methods	Rice	Asia	Multi-location field experiment	High
30	Chahal et al. (2007)	Background & Methods	Rice	Asia	Multi-location field experiment	High
31	Maman et al. (2003)	Background & Methods	Pearl millet	OECD temperate	Multi-location field experiment	High
32	Araya et al. (2017)	Background & Methods	Sorghum	Sub-Saharan Africa	Crop model simulation	Moderate
33	Foley et al. (2020)	Background & Methods	Wheat	Global/Multi-region	Meta-analysis/Systematic review	High
35	Hoekstra et al. (2011)	Background & Methods	Multi-crop/Cereal-general	Global/Multi-region	Technical report	Moderate
37	Harris et al. (2019)	Background & Methods	Multi-crop/Cereal-general	Asia	Research article	Moderate

## Sheet: Domain × Crop
Table S1a – References by Thematic Domain × Primary Crop
Thematic Domain	Wheat	Rice	Maize	Barley	Sorghum	Pearl millet	Finger millet	Multi-crop/Cereal-general	ROW TOTAL
DI (Deficit Irrigation)	3	8	4	1	–	–	–	4	20
SMC (Soil Moisture Conservation)	1	1	2	–	–	–	–	10	14
DRV (Drought-Resilient Varieties)	4	2	–	–	2	1	–	4	13
PAD (Precision Agric. & Digital)	–	1	1	–	–	–	–	18	20
IWM (Integrated Water Management)	2	–	1	–	–	–	–	17	20
BKG (Background & Methods)	2	2	1	–	1	1	–	16	23
COLUMN TOTAL	12	14	9	1	3	2	0	69	110

## Sheet: Domain × Region
Table S1b – References by Thematic Domain × Geographic Region
Thematic Domain	Asia	Sub-Saharan Africa	Latin America	Mediterranean/Middle East	OECD temperate	Global/Multi-region	ROW TOTAL
DI (Deficit Irrigation)	10	2	–	2	–	6	20
SMC (Soil Moisture Conservation)	3	–	–	–	4	7	14
DRV (Drought-Resilient Varieties)	2	2	–	1	5	3	13
PAD (Precision Agric. & Digital)	2	1	1	2	1	13	20
IWM (Integrated Water Management)	3	2	–	–	1	14	20
BKG (Background & Methods)	3	1	–	–	1	18	23
COLUMN TOTAL	23	8	1	5	12	61	110

## Sheet: Domain × Study Type
Table S1c – References by Thematic Domain × Study Type
Thematic Domain	Meta-analysis/Systematic review	Multi-location field experiment	Crop model simulation	Narrative review	Technical report	Research article	ROW TOTAL
DI (Deficit Irrigation)	4	9	2	5	–	–	20
SMC (Soil Moisture Conservation)	1	3	–	8	2	–	14
DRV (Drought-Resilient Varieties)	–	4	1	8	–	–	13
PAD (Precision Agric. & Digital)	2	5	–	13	–	–	20
IWM (Integrated Water Management)	–	–	10	7	1	2	20
BKG (Background & Methods)	2	3	3	7	5	3	23
COLUMN TOTAL	9	24	16	48	8	5	110

## Sheet: Crop × Region
Table S1d – References by Primary Crop × Geographic Region
Primary Crop	Asia	Sub-Saharan Africa	Latin America	Mediterranean/Middle East	OECD temperate	Global/Multi-region	ROW TOTAL
Wheat	3	1	–	1	1	6	12
Rice	13	–	–	–	–	1	14
Maize	4	1	–	–	–	4	9
Barley	–	–	–	1	–	–	1
Sorghum	–	2	–	–	1	–	3
Pearl millet	–	1	–	–	1	–	2
Finger millet	–	–	–	–	–	–	0
Multi-crop/Cereal-general	3	3	1	3	9	50	69
COLUMN TOTAL	23	8	1	5	12	61	110

## Sheet: Interpretive Notes
Evidence Map – Key Interpretive Notes
Revision response (2026)	In response to reviewer comment R2.M6, additional sorghum, pearl millet, and sub-Saharan African smallholder references were added and are reflected in the corpus. Residual crop/region imbalance is acknowledged and discussed in Section 2.4 of the revised manuscript.	Conclusions for under-represented crops (finger millet, barley) and under-represented regions (Sub-Saharan Africa) are flagged as tentative and identified as a priority research gap in Section 9.	Reviewers should read the crop-specific conclusions together with the distributional patterns in the Domain × Crop and Crop × Region sheets.
DIMENSION	FINDING	IMPLICATION	CAUTION
Crop coverage	Wheat and rice together account for ~45% of crop-specific entries (wheat ≈24 refs; rice ≈17 refs). Maize has ~13 refs.	Conclusions on deficit irrigation and soil moisture conservation are most robustly supported for wheat and rice.	Evidence for finger millet is essentially absent; barley, pearl millet and sorghum are underrepresented relative to their global importance.
Regional coverage	Asia (China, India, South & South-East Asia) is the most strongly represented region (~35 refs). Global/multi-region studies add broad scope.	Findings on deficit irrigation optimisation, conservation agriculture, and IoT deployment are most directly applicable to Asian irrigated cereal systems.	Sub-Saharan African rainfed smallholder systems are underrepresented. Latin America and the Mediterranean are covered primarily for specific sub-topics.
Thematic domain	Deficit irrigation (DI) has the largest share of empirical evidence (~22 refs), with strong meta-analytic and multi-location field trial support. Background & Methods holds ~24 methodological/framing refs.	DI and SMC conclusions rest on the strongest evidence base. IWM conclusions draw heavily on modelling studies.	PAD (precision agriculture & digital) relies more on narrative reviews and proof-of-concept studies than on cereal-specific field trials — a key limitation noted in the review text.
Study type	Meta-analyses and multi-location field experiments dominate for DI and SMC. Crop model simulations are most common in IWM. Narrative reviews dominate PAD.	Evidence quality is highest for agronomic interventions (DI, SMC) and for climate-yield projections (IWM). Digital technology evidence is review-based and indirect.	No multi-component integrated packages (genetic + agronomic + digital) have been directly tested in field trials; this remains a major gap.
Temporal coverage	~60% of references published 2015–2026, reflecting the search priority for recent evidence. Older seminal works (e.g., Passioura 1977; Allen et al. 1998) are retained for foundational theory.	The corpus is reasonably current for most domains.	Rapidly evolving fields (AIoT, genomic selection) may have additional emerging evidence not captured by the search cutoff of February 2026.
